# Supplementary material for: Real-world experiences: Efficacy and tolerability of pirfenidone in clinical practice
Source: PLoS One. 2020 Jan 30;15(1):e0228390. doi: 10.1371/journal.pone.0228390 (PMC6992179; doi:10.1371/journal.pone.0228390)
Supplement: S1 Dataset — (XLSX) [file pone.0228390.s001.xlsx]

## Sheet: dataset
Subjects number	Age	Gender: f=female; m=male	BMI (kg/m2)	Time since diagnosis (y)	Diagnosis: 1=IPF; 2=CTD-ILD; 3=unclassifiable ILD	Home oxygen therapy: 1=yes; 0=no	Smoking: 0=never; 1=ever; 2=active smoker	Comorbidities: 0=no; CPFE=combined pulmonary ﬁbrosis and emphysema; DM=Diabetes mellitus; HTN=Hypertension; CAD=Coronary artery disease; CHF=Congestive heart failure; AF=Atrial fibrillation	Concurrent medication use: 0=no; pren=prednisone; CTX=Cyclophosphamide; AZA=Azathioprine; MTX=Methotrexate	HRCT pattern: p=Possible UIP	HRCT score	Lung biopsy (including VATS/cryobiopsy): 1=yes;0=no	FVC_before	TLC_before	DLCO_before	FVC_after	DLco_after	Pirfenidone dose (mg/d)	Treatment period (m)	Treatment period (w)	ProgressIve (including AE/death): 1=yes; 0=no	AE/death: 1=yes; 0=no	Time to progressive (including AE/death) (d)	Drug discontinuation: 1=yes; 0=no	Time to disconuation (d)	Adverse event occured: 1=yes; 0=no	Rashes/photosensitivity/itching: 1=yes; 0=no	Gastrointestinal-related: 1=yes; 0=no	Nausea: 1=yes; 0=no	Acid regurgitation/heart burn: 1=yes; 0=no	Epigastric discomfort: 1=yes; 0=no	Vomiting: 1=yes; 0=no	Diarrhea: 1=yes; 0=no	Abdominal distension: 1=yes; 0=no	Anorexia: 1=yes; 0=no	Body weight loss: 1=yes; 0=no	Fatigue: 1=yes; 0=no	Blurred vision: 1=yes; 0=no	Back pain: 1=yes; 0=no	Aminotransferase elevations: 1=yes; 0=no
No 1	55	m	27.8852	1.5	1	0	1	athma	0	UIP	1	0	76.5	70.9	67.1	87.8	67.3	1800	16	64	0	0		1	480	1	1	1	0	1	0	0	0	0	0	0	0	0	0	0
No 2	83	m	22.8374	5.5	1	1	0	CPFE	Nexium	UIP	3	0	56	55.8	34			1500	6	24	1	1	180	0		1	0	1	0	0	1	0	0	0	0	0	0	1	0	0
No 3	67	m	22.3094	1	1	0	0	CPFE	0	UIP	1	0	93	79	53			1200	1	4	0	0		1	30	1	0	1	1	1	0	0	1	1	0	0	0	0	0	0
No 4	58	m	23.4586	0.5	1	0	0	DM	0	UIP	2	0	61	59	45			1800	19	76	0	0		0		0	0	0	0	0	0	0	0	0	0	0	0	0	0	0
No 5	72	m	23.7812	2	1	1	0	0	0	UIP	2	0	46	55	27	33.1	27.9	1800	28	112	1	0	297	0		0	0	0	0	0	0	0	0	0	0	0	0	0	0	0
No 6	72	m	22.46	1	1	0	0	CPFE/HTN/CAD	0	UIP	2	0	59	63	44			1800	19	76	0	0		0		0	0	0	0	0	0	0	0	0	0	0	0	0	0	0
No 7	78	m	24.9649	1.8	1	1	0	0	Nexium	UIP	1	0	72.6	68.7	22.7	70.5	34.8	1200	19	76	0	0		0		1	1	1	0	1	0	0	0	0	0	0	0	0	0	0
No 8	66	m	25.8264	2.1	1	0	1	DM	Nexium	UIP	2	0	58.2	58.5	43.2	48.7	34.8	1800	19	76	1	0	360	0		0	0	0	0	0	0	0	0	0	0	0	0	0	0	0
No 9	58	m	21.5139	9	1	1	0	DM/HTN	0	UIP	3	0	53.4	60.7	27.1	38.3	20.7	1800	19	76	1	0	92	0		0	0	0	0	0	0	0	0	0	0	0	0	0	0	0
No 10	60	m	28.3447	6	1	0	0	DM/HTN	0	UIP	1	0	65	59	43	62	38.8	1800	17	68	0	0		1	510	0	0	0	0	0	0	0	0	0	0	0	0	0	0	0
No 11	71	m	22.7204	1.6	1	0	0	CAD/CHF	Nexium	UIP	1	0	71.2	68.2	49.2	68.9	43.1	1800	19	76	0	0		0		0	0	0	0	0	0	0	0	0	0	0	0	0	0	0
No 12	66	m	23.6713	1.8	1	1	1	CPFE/HTN	0	UIP	2	0	53.9	55.7	27.9	55.7	28.7	1800	19	76	0	0		0		0	0	0	0	0	0	0	0	0	0	0	0	0	0	0
No 13	74	m	22.571	1.7	1	0	1	CPFE	0	UIP	1	0	71.4	68.9	56.6	68.3	51.2	1800	18.5	74	0	0		0		0	0	0	0	0	0	0	0	0	0	0	0	0	0	0
No 14	62	m	26.7299	3.9	1	1	2	CPFE/DM/HTN	0	UIP	2	0	63.3	54.5	36.3	56.4	37.4	1800	34	136	0	0		0		0	0	0	0	0	0	0	0	0	0	0	0	0	0	0
No 15	60	m	20.8611	5	1	1	1	CPFE/HTN	0	UIP	2	0	63.7	56.2	31.4	50.4	17.9	1800	6	24	1	1	180	0		1	0	1	0	1	0	0	1	0	0	0	0	0	0	0
No 16	79	m	24.1115	2	1	1	1	CPFE/HTN/DM	0	UIP	1	0	75.5	60.8	39	50.4	17.9	1800	18	72	0	0		0		0	0	0	0	0	0	0	0	0	0	0	0	0	0	0
No 17	63	m	20.0474	2.8	1	0	1	CPFE	0	UIP	1	0	72.2	99.4	45.4			1800	1	4	0	0		1	30	1	1	0	0	0	0	0	0	0	0	0	0	0	0	0
No 18	66	m	22.3094	0.3	1	1	0	athma	pren/Nexium	UIP	3	0	69.8	67.3	17.2			1800	2	8	0	0	62	0		0	0	0	0	0	0	0	0	0	0	0	0	0	0	0
No 19	58	m	20.4783	3.1	1	0	0	0	0	UIP	1	0	69.5	68.4	45.1			1800	24	96	1	0	182	0		0	0	0	0	0	0	0	0	0	0	0	0	0	0	0
No 20	53	m	21.6713	7.5	1	1	0	HTN	0	UIP	2	0	45	53	38			1800	15	60	0	0		0		0	0	0	0	0	0	0	0	0	0	0	0	0	0	0
No 21	66	m	23.255	1.1	1	0	0	DM	0	UIP	1	0	62.3	66.2	40.1			1800	15	60	0	0		0		0	0	0	0	0	0	0	0	0	0	0	0	0	0	0
No 22	67	m	27.1416	1.4	1	0	0	CAD/HTN/CAD	0	UIP	1	0	68.2	71.3	45.2	61.1	44.5	1800	14	56	0	0		0		0	0	0	0	0	0	0	0	0	0	0	0	0	0	0
No 23	69	m	25.3515	8	1	1	1	0	0	UIP	2	0	45.3	54.9	33.2	41.4	31.9	1200	14	56	0	0		0		1	0	1	0	1	0	0	0	0	0	0	0	1	0	0
No 24	68	m	19.0311	1.2	1	1	0	0	0	UIP	2	0	59.9	62.1	39.8			1800	8	32	0	0		1	240	1	1	1	1	0	1	0	0	0	0	0	0	0	0	0
No 25	79	m	21.2585	3.6	1	1	0	CAD/CHF	0	UIP	2	0	69.6	54.8	30.2	58.4	20.5	1800	13	52	0	0		0		1	0	1	0	0	0	0	0	1	0	0	0	0	0	0
No 26	63	m	26.1224	3.2	1	1	0	athma	0	UIP	2	0	42.9	50.3	33.8			1800	13	52	0	0		0		1	0	1	0	0	1	0	0	0	0	0	0	0	0	0
No 27	61	m	29.4118	1.9	1	1	1	0	Nexium	UIP	2	0	62.3	69.3	39.1	62.3	35.1	1800	12	48	0	0		0		1	0	1	0	0	1	0	0	0	0	0	0	1	0	0
No 28	65	m	25.2595	1	1	0	1	0	0	UIP	1	0	60.1	58.8	42.1	59.8	38.8	1800	10	40	0	0		1	300	1	1	1	0	0	1	0	1	0	0	0	0	1	0	0
No 29	54	m	20.8611	0.9	1	0	2	0	0	UIP	1	0	61.2	68.8	40.2			1800	11	44	0	0		0		0	0	0	0	0	0	0	0	0	0	0	0	0	0	0
No 30	38	m	26.5731	2.5	1	0	1	0	pren/Nexium	UIP	1	1	67.4	67.2	48.3	61.8	41	1800	18	72	0	0		0		0	0	0	0	0	0	0	0	0	0	0	0	0	0	0
No 31	61	m	26.0375	1.3	1	0	1	0	0	UIP	1	0	69.5	64.2	48.4			1800	11	44	0	0		0		0	0	0	0	0	0	0	0	0	0	0	0	0	0	0
No 32	71	m	22.2291	4.6	1	1	0	CPFE/CAD	pren/AZA	UIP	3	0	55.7	51.8	32.9			1800	1	4	0	0		1	30	1	0	1	0	0	0	0	0	0	1	0	0	0	0	0
No 33	65	m	20.6852	2	1	0	0	0	0	UIP	2	0	59.2	66.2	42.8			1800	9	36	0	0		0		0	0	0	0	0	0	0	0	0	0	0	0	0	0	0
No 34	60	m	24.7721	12	1	0	1	0	0	UIP	2	0	55.2	54.1	42.4	54.5	39.9	1800	9	36	0	0		0		1	1	1	0	1	0	0	0	0	0	0	0	0	0	0
No 35	60	m	24.3911	1.2	1	1	1	0	0	UIP	3	0	42.4	54.6	31.5			1800	9	36	0	0		0		0	0	0	0	0	0	0	0	0	0	0	0	0	0	0
No 36	60	m	26.2346	2	1	1	0	0	0	UIP	1	0	61.8	56.33	33.3	56.4	29.2	1800	8	32	0	0		0		0	0	0	0	0	0	0	0	0	0	0	0	0	0	0
No 37	64	m	25.4694	1.5	1	0	0	0	0	UIP	1	0	63.4	54.5	44.8	57.4	27.4	1200	9	36	1	0	90	0		1	0	1	0	1	1	0	0	0	0	0	1	0	0	0
No 38	60	m	21.5139	1	1	1	2	CPFE	0	UIP	2	0	66.1	56.5	28.7			1800	4	16	0	0		1	120	1	1	1	0	0	1	0	1	0	0	0	0	0	0	0
No 39	77	m	23.255	1.7	1	1	0	CAD	0	UIP	2	0	52.6	50.2	38.9			1800	7	28	0	0		0		0	0	0	0	0	0	0	0	0	0	0	0	0	0	0
No 40	72	m	23.3887	2.8	1	0	1	CAD/CHF	0	UIP	1	0	80.5	62.6	61.8	78.8	59.9	1200	3	12	0	0		1	90	1	1	1	0	1	1	0	0	0	1	0	0	0	0	0
No 41	71	m	21.1389	1.6	1	0	1	CPFE/HTN/CAD	pren/Nexium	UIP	1	0	64.6	54.6	43.7	63.4	40.8	1800	7	28	0	0		0		0	0	0	0	0	0	0	0	0	0	0	0	0	0	0
No 42	61	m	25.6896	0.9	1	0	1	0	0	UIP	1	0	65.4	58.9	43.2	62.9	43	1800	6	24	0	0		0		1	1	0	0	0	0	0	0	0	0	0	0	0	0	0
No 43	54	m	29.3878	0.6	1	0	1	CAD	0	UIP	2	0	71	61	40			1200	6	24	0	0		0		1	1	0	0	0	0	0	0	0	0	0	0	0	0	0
No 44	47	m	24.4418	1.6	1	1	1	0	Nexium	UIP	4	0	73.9	71	29.2	70.9	28.8	1200	6	24	0	0		0		1	1	1	0	1	0	0	0	1	0	0	0	0	0	0
No 45	52	m	27.6817	1.2	1	1	1	0	Nexium	UIP	2	0	74.7	72.9	38.7			1800	1.2	4.8	0	0		0		1	1	0	0	0	0	0	0	0	0	0	0	0	0	0
No 46	55	m	27.9155	2.5	1	1	0	CAD	0	UIP	3	0	68.9	65.4	28.2			1800	19	76	0	0		0		0	0	0	0	0	0	0	0	0	0	0	0	0	0	0
No 47	68	f	25.6369	2	1	0	0	CAD/AF/CHF	0	p	1	1	95.1	75.9	64			1800	13	52	0	0		0		0	0	0	0	0	0	0	0	0	0	0	0	0	0	0
No 48	62	m	25.1024	1	1	0	2	0	0	UIP	1	0	68.2	60.4	42.6			1800	6	24	0	0		0		0	0	0	0	0	0	0	0	0	0	0	0	0	0	0
No 49	69	m	26.7299	1.5	1	1	1	DM	pren/CTX	UIP	1	0	66.2	56.7	39.5			1800	9	36	0	0		1	270	0	0	0	0	0	0	0	0	0	0	0	0	0	0	0
No 50	61	m	24.0346	2.2	1	0	0	0	Nexium	UIP	2	0	78.3	68.5	46.4	72.3	40.8	1800	32	128	0	0		0		0	0	0	0	0	0	0	0	0	0	0	0	0	0	0
No 51	61	f	26.4381	4	1	0	0	CAD	0	p	2	1	85.9	69.1	64.6	80.4	60.9	1800	3	12	0	0		0		0	0	0	0	0	0	0	0	0	0	0	0	0	0	0
No 52	64	m	26.2976	2.8	1	1	0	0	Nexium	UIP	2	0	69.2	65.4	38.7	73.1	51.4	1200	24	96	0	0		0		1	1	1	0	0	0	0	1	0	0	0	0	0	0	1
No 53	48	m	25.9095	1.6	1	0	1	0	0	UIP	2	0	72.7	85.7	40.6	72.4	44.13	1800	16	64	0	0		0		1	0	1	1	1	0	0	1	0	1	0	0	0	0	0
No 54	60	m	27.0416	2.1	1	1	1	0	0	UIP	2	0	59.2	54.9	36.7			1800	3	12	0	0		0		0	0	0	0	0	0	0	0	0	0	0	0	0	0	0
No 55	56	m	27.6601	4.5	1	1	1	CAD	0	UIP	2	0	71.3	64.3	25.3			1800	52	208	0	0		0		1	0	1	0	0	1	0	0	0	0	0	0	0	0	0
No 56	66	m	27.3356	0.6	1	1	2	0	0	UIP	2	0	58.1	51.2	31.5			1800	3	12	0	0		0		0	0	0	0	0	0	0	0	0	0	0	0	0	0	0
No 57	54	m	25.0593	5	1	0	1	CAD	0	p	1	1	101.4	83.6	58.5			1800	3	12	0	0		0		0	0	0	0	0	0	0	0	0	0	0	0	0	0	0
No 58	57	m	26.4236	1.2	1	0	1	HTN	0	UIP	2	0	55.3	56.1	43.7	58.7	42.5	1800	14	56	0	0		0		1	0	1	0	0	1	0	0	0	0	0	0	0	0	0
No 59	64	m	29.3878	7.5	1	0	0	AF	0	UIP	2	0	80	71.4	43.4	83.1	46.8	1800	18	72	0	0		0		1	1	0	0	0	0	0	0	0	0	0	0	0	0	0
No 60	61	m	26.6436	1.5	1	1	0	0	pren/CTX	UIP	2	0	55.8	49.8	38.7			1800	16	64	0	0		0		0	0	0	0	0	0	0	0	0	0	0	0	0	0	0
No 61	60	m	30.4867	6	1	1	0	CAD	0	UIP	2	0	65	73	44			1800	18	72	0	0		0		0	0	0	0	0	0	0	0	0	0	0	0	0	0	0
No 62	64	m	25.5102	2.8	1	0	1	0	0	UIP	2	0	70.2	63.1	54.7	71.2	55.8	1200	6	24	0	0		1	180	1	0	1	1	0	1	0	0	1	0	0	0	0	0	0
No 63	73	m	22.4913	1.9	1	1	1	DM/HTN	0	p	1	1	89.2	67.2	50.6			1800	19	76	0	0		0		1	1	0	0	0	0	0	0	0	0	0	0	0	0	0
No 64	69	m	24.8591	6	1	0	1	0	0	UIP	2	0	55.8	54.4	50	53.6	38.9	1800	11	44	1	1	330	0		1	0	1	0	0	1	0	0	0	1	0	0	0	0	0
No 65	58	m	27.7634	2	1	1	2	0	0	UIP	3	0	54.5	50.7	28.7			1800	3	12	0	0		1	90	1	0	1	0	1	1	0	0	0	0	0	0	0	0	0
No 66	54	m	24.0741	0.9	1	0	0	0	0	UIP	1	0	92.6	82.5	68.4			1200	9	36	0	0		0		1	1	1	1	1	0	0	0	0	0	0	0	0	0	0
No 67	57	m	25.4848	0.9	1	0	0	CAD	Nexium	UIP	1	0	94.9	81.9	63.2			1200	9	36	0	0		0		1	1	1	0	0	1	0	0	1	0	0	0	0	0	0
No 68	58	m	27.7008	2	1	0	2	0	0	UIP	1	0	84.5	77.4	52.8			1800	12	48	0	0		0		1	1	1	0	0	1	0	0	0	0	0	0	0	0	0
No 69	77	m	18.3655	2	1	0	1	CPFE/HTN	0	UIP	2	0	77.6	67.9	50.3			1200	13	52	0	0		0		1	0	1	0	0	0	0	0	0	1	1	0	0	0	0
No 70	65	m	18.1662	2	1	0	1	0	0	UIP	1	0	79.8	70.6	72.7	58.4	53.4	1800	26	104	1	0	420	1	840	1	1	0	0	0	0	0	0	0	0	0	0	0	0	1
No 71	60	m	27.0416	4	1	0	1	0	0	UIP	2	0	65.9	54.5	45.7	65.7	44.9	1800	29	116	0	0		0		0	0	0	0	0	0	0	0	0	0	0	0	0	0	0
No 72	73	m	21.9713	2	1	1	1	CPFE/DM/HTN	0	UIP	1	0	89.2	75.3	55.3			1800	16	64	0	0		0		0	0	0	0	0	0	0	0	0	0	0	0	0	0	0
No 73	70	m	16.3265	5	1	1	1	CAD	0	UIP	3	0	65.4	53.8	28.9			1800	3	12	1	1	88	0		0	0	0	0	0	0	0	0	0	0	0	0	0	0	0
No 74	72	m	20.2812	4	1	0	1	0	0	UIP	2	0	68.5	58.4	45.9			1800	6	24	0	0		0		0	0	0	0	0	0	0	0	0	0	0	0	0	0	0
No 75	79	m	26.6436	2	1	1	1	CPFE/DM	0	UIP	2	0	88.2	60.2	54.2			1800	10	40	0	0		0		1	0	1	0	0	0	0	0	0	1	0	0	0	0	0
No 76	63	m	20.1956	3	1	0	1	0	0	UIP	2	0	67.8	60.3	40.9			1800	22	88	1	1	660	0		0	0	0	0	0	0	0	0	0	0	0	0	0	0	0
No 77	53	m	26.1719	1.2	1	1	1	0	0	UIP	3	0	60	51.1	26.2			1800	7	28	1	1	189	0		0	0	0	0	0	0	0	0	0	0	0	0	0	0	0
No 78	70	m	20.6193	3	1	1	1	CPFE/DM/HTN	0	UIP	3	0	37.3	54.4	36.5	39.4	29.1	1200	14	56	0	0		0		1	0	1	1	0	0	1	0	0	0	0	0	0	0	0
No 79	65	m	25.95	6	1	0	1	0	0	UIP	1	0	78.9	75.2	43.9			1200	7	28	0	0		1	210	1	0	1	0	0	0	0	0	1	1	0	0	0	0	0
No 80	66	f	19.052	2	1	0	0	0	0	UIP	1	0	89.9	80.3	54.9			1800	13	52	0	0		0		1	0	1	0	0	1	0	0	0	1	0	0	0	0	0
No 81	56	m	21.5139	2.7	1	0	1	CPFE/DM/HTN	0	UIP	2	0	88.9	77.3	43.8			1800	19	76	0	0		0		1	0	1	0	0	0	1	0	0	0	0	0	0	0	0
No 82	59	m	23.6614	2	1	1	1	0	0	UIP	2	0	67.3	58.9	39.6			1800	13	52	0	0		0		0	0	0	0	0	0	0	0	0	0	0	0	0	0	0
No 83	62	m	20.5693	2.8	1	1	2	0	pren/CTX	UIP	3	0	59.8	55.9	24.9			1800	9	36	1	1	270	0		0	0	0	0	0	0	0	0	0	0	0	0	0	0	0
No 84	67	m	25.7117	1.3	1	0	0	CAD/CHF/AF	0	p	1	1	93.2	85.1	88.4			1800	6	24	1	1	180	0		0	0	0	0	0	0	0	0	0	0	0	0	0	0	0
No 85	77	m		2	1	0	1	0	0	UIP	1	0	77.8	83.6	56.9			1800	1	4	0	0		1	30	1	0	1	1	0	0	0	0	0	0	0	0	0	0	0
No 86	51	m	23.3844	1.5	1	1	0	0	0	UIP	2	0	54.9	46.6	34.2			1800	11	44	1	0	180	0		1	1	1	0	0	1	0	0	1	0	0	0	1	0	0
No 87	56	m	21.7079	2	1	1	1	0	0	UIP	3	0	52.7	62.5	25			1800	12	48	0	0		0		0	0	0	0	0	0	0	0	0	0	0	0	0	0	0
No 88	80	m	26.2596	2	1	0	1	CAD	0	UIP	2	0	60.4	51.4	52.7			1800	11	44	0	0		0		0	0	0	0	0	0	0	0	0	0	0	0	0	0	0
No 89	50	m	27.6817	1	1	0	0	CAD/CHF	Nexium	UIP	1	0	87.2	78.3	55.3			1200	4	16	0	0		0		0	0	0	0	0	0	0	0	0	0	0	0	0	0	0
No 90	69	m	24.6094	2	1	0	1	0	0	p	1	1	100.2	88.9	60.2			1800	9	36	0	0		0		1	0	1	0	0	0	0	1	0	0	0	0	0	0	0
No 91	56	m	27.0842	0.9	1	0	0	0	0	UIP	2	0	61.6	73.2	58.2	39.4	29.1	1800	9	36	0	0		0		1	1	0	0	0	0	0	0	0	0	0	0	0	0	0
No 92	53	m	22.9854	2	1	0	1	0	pren	UIP	2	0	78.9	70.7	44.9			1200	9	36	0	0		0		1	1	1	0	1	0	0	0	0	0	0	0	0	0	0
No 93	65	m	21.5451	2	1	1	0	0	0	UIP	3	0	67.2	62.8	31.2			1800	4	16	1	1	120	0		0	0	0	0	0	0	0	0	0	0	0	0	0	0	0
No 94	60	m	29.3878	2.5	1	0	1	CPFE	0	UIP	2	0	62.2	57	53.5			1800	24	96	1	0	360	1	730	0	0	0	0	0	0	0	0	0	0	0	0	0	0	0
No 95	59	m	23.5294	3	1	1	2	0	0	UIP	3	0	52.3	54.2	22.7			1800	17	68	1	0	297	0		0	0	0	0	0	0	0	0	0	0	0	0	0	0	0
No 96	69	m	23.6614	2	1	0	1	CPFE	0	UIP	1	0	88.9	66.3	56.8			1800	9	36	0	0		0		0	0	0	0	0	0	0	0	0	0	0	0	0	0	0
No 97	70	m	24.0569	3.5	1	1	2	CAD/CHF	0	p	2	1	90.1	87	35.6			1800	18	72	0	0		0		0	0	0	0	0	0	0	0	0	0	0	0	0	0	0
No 98	86	m	25.8546	2.5	1	1	0	DM	0	UIP	2	0	92.8	83.6	40.3			1800	26	104	0	0		0		0	0	0	0	0	0	0	0	0	0	0	0	0	0	0
No 99	54	m	23.597	4.2	1	0	1	0	0	UIP	2	0	69.2	62.2	61.9			1800	24	96	0	0		0		0	0	0	0	0	0	0	0	0	0	0	0	0	0	0
No 100	75	m	23.939	1	1	1	1	0	Nexium	UIP	2	0	78.9	80.8	43.7			1800	2	8	0	0		0		0	0	0	0	0	0	0	0	0	0	0	0	0	0	0
No 101	59	m	31.7739	1.8	1	0	1	0	0	UIP	2	0	62.3	56.7	38.5			1800	11	44	0	0		0		0	0	0	0	0	0	0	0	0	0	0	0	0	0	0
No 102	61	m	25.2493	3	1	0	0	0	0	UIP	1	0	103.1	90.5	68.4	98.1	68.7	1800	35	140	0	0		0		0	0	0	0	0	0	0	0	0	0	0	0	0	0	0
No 103	61	m	27.7778	2.4	1	0	1	0	0	p	1	1	71.3	67.2	63			1800	19	76	0	0		0		0	0	0	0	0	0	0	0	0	0	0	0	0	0	0
No 104	60	m	23.5102	2.2	1	0	1	CPFE/HTN	0	UIP	2	0	87.9	77.8	55.8			1800	14	56	0	0		0		0	0	0	0	0	0	0	0	0	0	0	0	0	0	0
No 105	67	m	22.8374	1.4	1	1	1	0	Nexium	UIP	2	0	78.9	70.2	44.7			1800	12	48	0	0		0		1	0	1	0	0	1	0	0	0	0	0	0	0	0	0
No 106	50	m	26.8274	1.3	1	0	2	0	0	UIP	2	0	80.2	73.1	53			1800	8	32	0	0		0		0	0	0	0	0	0	0	0	0	0	0	0	0	0	0
No 107	56	m	30.4498	2	1	0	2	0	Nexium	UIP	1	0	81.8	67	71.9			1800	12	48	0	0		0		1	0	1	0	1	0	0	0	0	0	0	0	0	0	0
No 108	78	f	22.6003	5	1	0	0	DM/HTN/CAD	0	p	2	1	88.7	77.8	56.8			1800	46	184	1	0	300	0		0	0	0	0	0	0	0	0	0	0	0	0	0	0	0
No 109	52	m	27.7778	1.8	1	0	1	0	0	UIP	1	0	74	68.2	53.6			1800	9	36	0	0		0		0	0	0	0	0	0	0	0	0	0	0	0	0	0	0
No 110	77	m	23.1834	2	1	0	1	HTN/CAD/AF	0	p	2	1	72.1	65.3	34.8			1800	11	44	1	1	330	0		0	0	0	0	0	0	0	0	0	0	0	0	0	0	0
No 111	56	f	22.5827	1.6	1	0	0	0	0	p	1	1	107.4	93.8	78.3	94.5	77	1800	10	40	0	0		0		0	0	0	0	0	0	0	0	0	0	0	0	0	0	0
No 112	75	f	25.3906	2	1	0	0	DM/AF	0	UIP	2	0	68	68.7	43			1200	9	36	0	0		0		1	0	0	0	0	0	0	0	0	0	1	1	0	0	0
No 113	62	m	22.2291	1.8	1	0	0	0	0	UIP	1	0	97.7	83.5	82.6			1800	4	16	0	0		1	120	1	1	0	0	0	0	0	0	0	0	0	0	0	1	0
No 114	64	m	24.7721	2	1	0	1	0	0	UIP	1	0	87.9	80.6	77.4			1800	19	76	1	0	540	0		0	0	0	0	0	0	0	0	0	0	0	0	0	0	0
No 115	60	m	22.8571	2	1	0	1	0	0	UIP	1	0	75.6	72.4	53.2			1800	12	48	0	0		0		0	0	0	0	0	0	0	0	0	0	0	1	0	0	0
No 116	67	m	22.231	2	1	1	1	DM/HTN	0	UIP	2	0	66.7	55.7	29.8	67.9	30.4	1800	6	24	0	0				1	0	1	0	0	1	0	0	0	0	0	0	0	0	0
No 117	65	f	21.7193	2	1	0	0	DM/HTN	Nexium	UIP	1	0	77.8	66.7	44.2			1800	8	32	0	0		1	240	1	1	1	0	1	0	0	0	0	1	0	0	1	0	0
No 118	58	f	25.1096	5.6	2	0	0	DM	pren/AZA/Nexium	p	3	1	82.4	71.2	51.7			1800	9	36		0		1	270	0	0	0	0	0	0	0	0	0	0	0	0	0	0	0
No 119	66	m	27.3588	1.5	2	1	0	0	pren	in	2	0	77.3	51.38	35.5			1800	12	48		0		1	360	0	0	0	0	0	0	0	0	0	0	0	0	0	0	0
No 120	55	f	18.7305	9	2	1	0	0	0	in	3	0	40.3	60.7	39.6			1200	19	76		0		0		1	0	1	1	0	1	0	0	0	0	0	0	0	0	0
No 121	64	f	26.0375	4	2	0	0	DM	pren/CTX/Nexium	p	1	0	96.3	81.5	74.3			1800	4	16		0		0		1	1	0	0	0	0	0	0	0	0	0	0	0	0	0
No 122	39	f	22.7732	5	2	1	0	0	0	in	2	0	32	46.3	24.4			1800	16	64		0		0		0	0	0	0	0	0	0	0	0	0	0	0	0	0	0
No 123	73	m	26.7539	3.5	2	1	0	0	pren	in	2	0	63.2	58.4	34.3			1800	27	108		0		0		0	0	0	0	0	0	0	0	0	0	0	0	0	0	0
No 124	68	f	22.4766	1	2	0	0	0	pren	in	2	0	71	65.6	53.3			1800	11	44		0		0		0	0	0	0	0	0	0	0	0	0	0	0	0	0	0
No 125	42	f	22.8374	1.5	2	0	0	0	pren	in	1	0	87.1	79.4	61.2			1500	12	48		0		0		1	0	1	0	0	1	0	0	1	1	0	0	0	0	0
No 126	72	m	26.7299	3	2	0	1	CPFE/DM	pren	UIP	2	0	68.3	53.1	52.2			1800	16	64		0		0		0	0	0	0	0	0	0	0	0	0	0	0	0	0	0
No 127	67	f	23.4221	2.5	2	0	0	0	0	in	1	0	82.9	75.3	62.8			1800	12	48		0		1	365	0	0	0	0	0	0	0	0	0	0	0	0	0	0	0
No 128	56	m	22.7904	2	2	1	1	0	0	in	2	0	77.3	65.8	32.1			1800	21	84		0		0		1	1	1	1	0	0	0	0	0	0	0	0	1	0	0
No 129	63	m	22.46	3	2	0	0	0	0	UIP	2	0	60.1	55.3	39.1			1800	19	76		0		0		0	0	0	0	0	0	0	0	0	0	0	0	0	0	0
No 130	70	f	25.9695	0.9	2	0	0	HTN/CAD	0	p	1	0	68.3	63.4	51.2			1800	6	24		0		0		1	0	0	0	0	0	0	0	0	0	0	1	0	0	0
No 131	78	m	24.4898	1.5	2	0	1	0	pren/MTX	UIP	1	0	110	96.7	46			1800	12	48		0		1	365	1	0	1	1	0	0	0	0	0	1	0	1	0	0	0
No 132	66	m	23.1481	1	2	0	0	DM	pren/CTX	p	1	0	96.4	81.4	69.9			900	6	24		0		0		1	0	1	0	0	0	0	0	1	0	0	0	0	0	0
No 133	55	f	21.6413	5	2	0	0	0	pren/AZA	in	2	0	84.6	70.3	66.4			1800	5	20		0		0		0	0	0	0	0	0	0	0	0	0	0	0	0	0	0
No 134	45	f	25.6312	2.4	2	0	0	0	0	p	1	0	85.1	78.9	52.8			1800	11	44		0		0		1	0	1	0	1	0	0	0	0	0	0	0	0	0	0
No 135	71	m	19.3772	4	2	1	0	DM/HTN/CAD	pren/CTX	p	2	0	66.2	56.7	34.7			1800	4	16		1	120	0		0	0	0	0	0	0	0	0	0	0	0	0	0	0	0
No 136	68	f	21.1927	1.6	2	0	0	0	pren/AZA	in	1	0	74.2	71.4	42.5			1500	13	52		1	300	0		0	0	0	0	0	0	0	0	0	0	0	0	0	0	0
No 137	64	m	24.8163	1.1	3	1	0	0	pren/Nexium	p	3	0	56	52	32			1800	14	56		1	64	0		0	0	0	0	0	0	0	0	0	0	0	0	0	0	0
No 138	54	m	23.6203	2.5	3	0	0	0	pren/Tacrolimus	in	2	0	59.3	52.5	49.4			1800	9	36		0		0		0	0	0	0	0	0	0	0	0	0	0	0	0	0	0
No 139	50	f	21.3599	1.5	3	0	0	0	pren/CTX	in	1	0	78.4	74.2	78.2			1800	12	48		1	300	0		1	1	0	0	0	0	0	0	0	0	0	0	0	0	0
No 140	61	f	23.3091	3	3	0	0	0	pren/AZA	in	2	0	87.6	76.1	55.5			1800	12	48		0		0		0	0	0	0	0	0	0	0	0	0	0	0	0	0	0
No 141	31	f	18.75	3	3	1	0	0	pren/CTX	in	3	0	39.1	26.4	21.1			1800	23	92		0		0		1	0	1	0	1	1	0	0	0	0	0	0	0	0	0
No 142	57	f	19.7239	1.5	3	0	0	0	0	in	1	0	63.8	60.3	43.3			1800	9	36		0		0		0	0	0	0	0	0	0	0	0	0	0	0	0	0	0
No 143	55	f	21.875	4	3	0	0	0	0	in	2	0	85.2	80.3	74.9			1800	4	16		1	120	0		0	0	0	0	0	0	0	0	0	0	0	0	0	0	0
No 144	57	m	24.858	1.5	3	1	1	0	0	in	2	0	55.2	50.4	31.5			1800	7	28		0		0		0	0	0	0	0	0	0	0	0	0	0	0	0	0	0
No 145	55	m	25.4028	2	3	0	1	0	0	in	1	0	73.2	69.4	68.2			1200	12	48		0		0		1	1	1	1	0	0	1	0	0	0	0	0	0	0	0
No 146	62	f	22.1893	1	3	0	0	0	pren	in	2	0	64.9	67.4	59.1			1800	9	36		0		0		1	1	1	0	0	0	0	0	0	0	0	0	0	0	0
No 147	52	f	22.9481	2	3	0	0	0	0	in	1	0	73.9	68.2	63.1			1800	24	96		0		1	720	1	0	1	0	1	0	0	0	0	0	0	0	0	0	0
No 148	59	m	20.3816	4	3	0	0	0	0	in	1	0	75.9	73.4	51.2			1800	3	12		0		1	90	0	0	0	0	0	0	0	0	0	0	0	0	0	1	0
No 149	64	m	23.1206	2	3	1	1	0	0	in	2	0	69.3	65.9	42.5			1800	12	48		0		0		1	0	1	0	0	0	0	0	0	0	0	1	0	0	0
No 150	38	m	23.1206	2	3	0	1	0	0	in	2	0	69.9	68.1	51.5			1800	9	36		0		0		1	0	1	1	0	0	0	0	0	0	0	0	0	0	0
No 151	63	m	20.984	2	3	1	1	0	pren/CTX	p	1	0	63.3	70.1	38			1800	15	60		1	349	0		1	0	1	0	0	1	0	0	0	1	0	0	0	0	0
No 152	62	m	21.6049	2	3	1	0	0	pren	in	2	0	55.9	69.4	42.9			1800	3	12		1	90	0			0	0	0	0	0	0	0	0	0	0	0	0	0	0
No 153	70	m	19.3772	1.7	3	1	1	CPFE	pren	in	3	0	61.4	55.8	36.9			600	6	24		1	180	0		1	0	1	0	0	0	0	0	0	1	1	0	0	0	0
No 154	69	f	24.974	1	3	0	0	0	pren	in	1	0	74.9	71.5	51.8			1800	7	28		0		0		0	0	0	0	0	0	0	0	0	0	0	0	0	0	0
No 155	65	m	21.2245	2.7	3	1	1	0	pren/CTX	in	2	0	39.5	39.2	19.7			1800	15	60		1	450	0		0	0	0	0	0	0	0	0	0	0	0	0	0	0	0
No 156	63	m	22.9819	1.6	3	1	0	DM	0	in	2	0	60.4	47.9	38.6			1800	14	56		0		0		1	0	1	0	1	0	0	0	0	0	0	0	0	0	0
No 157	80	f	22.0386	0.8	3	0	0	0	0	in	1	0	100.5	70.6	71.5			1200	7	28		0		0		1	1	0	0	0	0	0	0	0	0	0	0	0	0	0
No 158	66	m	23.1834	1	3	0	1	0	pren	in	1	0	87.3	79.9	53.9			1800	8	32		0		0		0	0	0	0	0	0	0	0	0	0	0	0	0	0	0
No 159	55	m	22.2291	2.5	3	0	0	0	pren	in	1	0	116.8	101.7	56.9			1800	24	96		0		1	720	1	1	0	0	0	0	0	0	0	0	0	0	0	0	0
No 160	47	m	22.9854	2.2	3	1	0	0	0	in	3	0	55.3	49.2	39.9			1800	16	64		0		0		0	0	0	0	0	0	0	0	0	0	0	0	0	0	0
No 161	51	f	22.8624	1.9	3	0	0	0	0	in	1	0	89.4	90.2	48.3			1800	8	32		0		0		0	0	0	0	0	0	0	0	0	0	0	0	0	0	0
No 162	62	m	21.4533	1	3	0	1	0	pren	in	2	0	73.7	67.6	69.2			1800	3	12		0		0		0	0	0	0	0	0	0	0	0	0	0	0	0	0	0
No 163	55	f	27.7008	1	3	0	0	0	0	in	1	0	56	53.3	62.4			1800	10	40		0		0		0	0	0	0	0	0	0	0	0	0	0	0	0	0	0
No 164	62	m	28.4055	2	3	0	0	0	Nexium	in	2	0	74.2	68.3	51.8			1800	12	48		0		1	365	1	1	1	0	0	1	0	0	1	0	0	0	0	0	0
No 165	70	f	24.4444	1.1	3	0	0	AF	0	in	2	0	104.4	80.5	51.4			1800	12	48		0		0		0	0	0	0	0	0	0	0	0	0	0	0	0	0	0
No 166	65	f	21.6041	1.5	3	0	0	0	pren	in	1	0	83.9	78.2	70.1			1200	4	16		0		1	120	1	0	1	0	0	1	0	0	0	0	0	0	0	0	0
No 167	54	f	24.8358	6	3	1	0	0	0	in	2	0	79.2	70.5	38.2			1800	28	112		0		0		0	0	0	0	0	0	0	0	0	0	0	0	0	0	0
No 168	63	m	24.2587	2	3	1	0	0	0	p	2	0	55.9	52.4	32.8			1800	7	28		0		0		0	0	0	0	0	0	0	0	0	0	0	0	0	0	0
No 169	58	f	19.9792	0.8	3	1	0	0	pren	in	3	0	43.2	51.6	26.2			1800	4	16		0		0		1	0	1	0	0	0	0	0	0	1	0	1	0	0	0
No 170	59	f	27.3438	0.8	3	1	0	0	pren	in	2	0	50.4	52.6	17.3			1800	5	20		0		0		1	1	0	0	0	0	0	0	0	0	0	0	0	0	0
No 171	62	f	25.3906	1	3	0	0	0	0	in	1	0	69.3	65.9	49.6			1800	7	28		0		0		0	0	0	0	0	0	0	0	0	0	0	0	0	0	0
No 172	66	f	24.974	3	3	0	0	0	0	in	4	0	77.3	67.2	43.9			1800	9	36		0		0		0	0	0	0	0	0	0	0	0	0	0	0	0	0	0
No 173	62	m	23.9869	3	3	0	0	0	0	in	1	0	99.8	95.2	72.4			1800	11	44		0		0		0	0	0	0	0	0	0	0	0	0	0	0	0	0	0
No 174	69	m	27.3588	0.9	3	0	0	CAD	pren/Tacrolimus	in	1	0	99	91.2	73.9			1800	7	28		0		0		0	0	0	0	0	0	0	0	0	0	0	0	0	0	0
No 175	60	f	23.4375	1.8	3	0	0	0	pren/CTX	in	1	0	102.1	84.3	60.7			1800	10	40		0		0		0	0	0	0	0	0	0	0	0	0	0	0	0	0	0
No 176	60	m	24.5675	4	3	0	0	0	0	UIP	1	0	104.6	80.7	59.7			1800	1	4		0		0		0	0	0	0	0	0	0	0	0	0	0	0	0	0	0
